# Supplementary material for: The Role of Alcohol, LPS Toxicity, and ALDH2 in Dental Bony Defects
Source: Biomolecules. 2021 Apr 28;11(5):651. doi: 10.3390/biom11050651 (PMC8145216; doi:10.3390/biom11050651)
Supplement: Supplementary file 1 [file biomolecules-11-00651-s001.zip]

Archive with 1 entries (1 files):
- biomolecules-1162182-supplementary.pdf
